# Supplementary material for: Correlations between Phytohormones and Drought Tolerance in Selected Brassica Crops: Chinese Cabbage, White Cabbage and Kale
Source: Int J Mol Sci. 2018 Sep 21;19(10):2866. doi: 10.3390/ijms19102866 (PMC6213169; doi:10.3390/ijms19102866)
Supplement: Supplementary file 1 [file ijms-19-02866-s001.zip]

Archive with 1 entries (1 files):
- ijms-340790-final check-SI.xlsx
