# Supplementary material for: Correlations between Phytohormones and Drought Tolerance in Selected Brassica Crops: Chinese Cabbage, White Cabbage and Kale
Source: Int J Mol Sci. 2018 Sep 21;19(10):2866. doi: 10.3390/ijms19102866 (PMC6213169; doi:10.3390/ijms19102866)
Supplement: Supplementary file 1 [file ijms-19-02866-s001.zip › ijms-340790-final check-SI.xlsx]

## Sheet: Photosynthetic and biochemical 
Table S1. Photosynthetic parameters, maximum quantum yield of PS II (Fv/Fm) and the performance index (PIABS), measured in Brassica rapa, B. oleracea var. capitata and B. oleracea var. acephala upon drought and recovery in comparison to corresponding controls. Data are mean ± SD, n=7.
Cultivars	Treatment	PIABS			Fv/Fm
B. rapa ssp. pekinensis (Chinese cabbage)	Control	1.31531	±	0.139421	0.810933	±	0.00934587
	Drought	0.576707	±	0.277541	0.724813	±	0.047445
	Recovery	1.2487	±	0.4043	0.783764	±	0.0320031
B. oleracea var. capitata (white cabbage)	Control	3.93668	±	0.189658	0.833134	±	0.00434729
	Drought	1.72012	±	0.43191	0.795646	±	0.00960178
	Recovery	2.36437	±	0.534368	0.814123	±	0.00976181
B. oleracea var. acephala (kale)	Control	1.30634	±	0.429041	0.80387	±	0.0160937
	Drought	1.61804	±	0.596058	0.809414	±	0.013415
	Recovery	1.81577	±	0.530969	0.814872	±	0.0135651
Table S2. Endogenous levels of proline (L-PRO), ascorbic acid (AA), malondialdehyde (MDA) (nmol/g FW) and carbonyl groups (CO) (nmol/mg proteins) measured in Brassica crops upon drought and recovery in comparison to the corresponding controls. Data are mean ± SD, n=4.
Cultivars	Treatment	L-PRO			AA			MDA			CO
B. rapa ssp. pekinensis (Chinese cabbage)	Control	10.4817	±	0.969817	93.7285	±	6.78912	10.4817	±	1.39757	57.0965		5.5926
	Drought	1065.58	±	109.81	210.126	±	6.44053	24.917	±	2.44962	70.2311		2.7015
	Recovery	354.992	±	75.0309	106.1	±	10.1461	14.3985	±	0.587675	58.5286		4.3626
B. oleracea var. capitata (white cabbage)	Control	38.2457	±	9.14857	165.004	±	10.0684	14.0661	±	0.946282	25.402		5.99491
	Drought	1395	±	37.2875	252.904	±	4.25566	32.8565	±	0.432135	29.3012		3.34775
	Recovery	677.371	±	18.9821	172.557	±	13.6011	16.7796	±	0.292189	27.3099		1.19249
B. oleracea var. acephala (kale)	Control	30.8888	±	4.03765	229.089	±	6.77665	31.3513	±	2.9542	30.9456		1.77872
	Drought	1164.5	±	132.11	336.861	±	19.5114	74.5974	±	3.75407	29.7687		2.33819
	Recovery	722.972	±	20.7364	229.478	±	15.0384	31.2783	±	4.70445	30.0976		2.27205
Table S3. Activity of antioxidant enzymes: catalase (CAT), ascorbate peroxidase (APX) and superoxide dismutase (SOD) (U/mg proteins) measured in Brassica crops upon drought and recovery. Data are mean ± SD, n=4.
Cultivars	Treatment	CAT			APX			SOD
B. rapa ssp. pekinensis (Chinese cabbage)	Control	0.0140427	±	0.000695837	0.354835	±	0.034192	25.2587	±	1.78994
	Drought	0.0126409	±	0.00108627	0.755105	±	0.0229904	25.0703	±	0.691234
	Recovery	0.0107687	±	0.000357548	0.393067	±	0.00560797	37.0307	±	2.29266
B. oleracea var. capitata (white cabbage)	Control	0.00821878	±	0.00130423	0.14068	±	0.0184731	27.2546	±	0.936812
	Drought	0.0165827	±	0.00173567	0.212922	±	0.0244802	33.2624	±	1.87141
	Recovery	0.0145073	±	0.00221033	0.131771	±	0.0219637	27.8356	±	0.979535
B. oleracea var. acephala (kale)	Control	0.0153958	±	0.00218306	1.25298	±	0.127721	23.9424	±	1.57864
	Drought	0.00873143	±	0.000805812	2.22665	±	0.17556	30.2641	±	1.09423
	Recovery	0.0160105	±	0.001428	2.47966	±	0.334568	31.0627	±	2.08249
1 Unit of enzymatic activitiy corresponds to 1 µmol of catalyzed substate or formed product in one minute

## Sheet: Hormone levels
Table S4. Endogenous levels of abscisic acid (ABA), salicylic acid (SA), jasmonic acid (JA), jasmonoyl-isoleucine (JA-Ile) and indole-3-acetic acid (IAA) (pmol/g DW) in Brassica crops upon drought and recovery in comparison to the corresponding control. Data are mean ± SD, n=4.
Cultivars	Treatment	ABA				SA				JA				JA-Ile				IAA
B. rapa ssp. pekinensis (Chinese cabbage)	Control	810.451	±	33.4634		5974.99	±	354.933		443.652	±	15.493		30.7972	±	1.59568		6724.46	±	211.935
	Drought	13236	±	128.496		5535.79	±	407.126		688.474	±	28.5259		82.3805	±	2.90563		4373.46	±	198.764
	Recovery	2242.45	±	148.676		16299	±	861.616		334.772	±	13.656		22.068	±	1.67058		5535.61	±	400.021
B. oleracea var. capitata (white cabbage)	Control	376.617	±	17.6319		3188.29	±	360.093		32.0688	±	7.51531		1.17102	±	0.0614536		7383.62	±	462.788
	Drought	1790.61	±	82.3532		3000.41	±	454.182		44.7776	±	2.13466		4.37645	±	0.573374		7088.18	±	304.427
	Recovery	662.044	±	56.1855		2817.27	±	531.084		92.157	±	3.62147		2.23829	±	0.213761		4963.79	±	270.425
B. oleracea var. acephala (kale)	Control	390.989	±	48.9632		6915.07	±	882.191		130.299	±	22.9767		323.04	±	65.8922		15351.1	±	1769.26
	Drought	1224.32	±	163.134		54575.9	±	8442.67		142.617	±	8.47188		718.435	±	102.861		19301.8	±	1576.77
	Recovery	393.709	±	28.2943		25099.1	±	4334.05		188.732	±	11.9943		312.208	±	91.5046		34496	±	2757.78
Table S5. Endogenous levels of brassinosteroids typhasterol (TY), castasterone (CS) and brassinolide (BL) (pg/g DW) in Brassica crops upon drought and recovery in comparison to the corresponding controls. Data are mean ± SD, n=3.
Cultivars	Treatment	TY				CS				BL
B. rapa ssp. pekinensis (Chinese cabbage)	Control	552.588	±	15.2118		424.44	±	16.786		119.138	±	0.0388367
	Drought	352.638	±	26.652		662.65	±	18.7148		910.352	±	57.6638
	Recovery	423.27	±	37.0264		943.254	±	27.5841		557.06	±	26.5693
B. oleracea var. capitata (white cabbage)	Control	1885.83	±	162.962		264.615	±	30.961		656.819	±	7.54701
	Drought	1839.43	±	57.5428		249.929	±	25.1399		524.855	±	60.4127
	Recovery	2258.06	±	109.233		665.914	±	33.8385		595.804	±	110.611
B. oleracea var. acephala (kale)	Control	1229.43	±	156.291		147.805	±	7.85201		634.825	±	76.4867
	Drought	1820.31	±	185.516		119.582	±	4.2343		627.428	±	61.212
	Recovery	3107.71	±	166.161		145.252	±	4.56643		470.525	±	16.7315
Table S6. Endogenous total cytokinin levels (pmol/g DW) in Brassica crops upon drought and recovery in comparison to the corresponding control. Data are mean ± SD, n=4.
Cultivars	Treatment	Total CKs				Total CK nucleotides				Total CK ribosides				Total CK bases				Total CK O-glucosides				Total CK N-glucosides
B. rapa ssp. pekinensis (Chinese cabbage)	Control	124.268	±	7.38346			<LOD			14.1267	±	0.74475		32.5068	±	7.86541		6.72513	±	1.08573		70.9097	±	2.77007
	Drought	249.653	±	24.2262		90.9009	±	26.7875		18.6955	±	2.5849		55.0705	±	3.22834		10.4412	±	1.40743		74.5445	±	1.54699
	Recovery	309.046	±	31.0225		104.436	±	31.7428		32.9103	±	0.75889		77.97	±	3.2707		7.27997	±	0.854307		86.4492	±	2.40811
B. oleracea var. capitata (white cabbage)	Control	143.432	±	11.0255			<LOD			2.44988	±	0.642512		24.0231	±	4.65463		8.75201	±	0.976971		108.207	±	7.97009
	Drought	275.096	±	35.6352		97.7566	±	30.5935		3.65967	±	0.678158		36.1619	±	3.69167		8.79638	±	0.814516		128.721	±	10.3666
	Recovery	513.351	±	90.3454		311.129	±	94.8949		3.71491	±	0.322299		43.6475	±	5.21278		10.9694	±	1.63237		143.891	±	15.6386
B. oleracea var. acephala (kale)	Control	105.435	±	5.01855			<LOD			1.49164	±	0.152629		25.8808	±	3.93456		5.06539	±	0.603798		72.9967	±	5.03215
	Drought	165.871	±	26.6424			<LOD			8.604	±	0.411268		57.4397	±	18.7582		6.68858	±	0.977968		93.1386	±	10.9163
	Recovery	133.798	±	13.1425			<LOD			4.63165	±	1.13209		28.718	±	4.52555		6.36923	±	1.05521		94.0786	±	8.46367
LOD-limit of detection
Table S7. Endogenous levels of individual cytokinins (pmol/g DW) in Brassica crops upon drought and recovery in comparison to the corresponding control. Data are mean ± SD, n=4.
		CK nucleotides
Cultivars	Treatment	cZRMP				tZRMP				DHZRMP				iPRMP
B. rapa ssp. pekinensis (Chinese cabbage)	Control		<LOD				<LOD				<LOD				<LOD
	Drought	90.9009	±	26.7875			<LOD				<LOD				<LOD
	Recovery	104.436	±	31.7428			<LOD				<LOD				<LOD
B. oleracea var. capitata (white cabbage)	Control		< LOD				<LOD				<LOD				<LOD
	Drought	97.7566	±	30.5935			<LOD				<LOD				<LOD
	Recovery	311.129	±	94.8949			<LOD				<LOD				<LOD
B. oleracea var. acephala (kale)	Control		<LOD				<LOD				<LOD				<LOD
	Drought		<LOD				<LOD				<LOD				<LOD
	Recovery		<LOD				<LOD				<LOD				<LOD
		CK ribosides
Cultivars	Treatment	tZR				cZR				DHZR				iPR
B. rapa ssp. pekinensis (Chinese cabbage)	Control	0.391947	±	0.055178		2.39919	±	0.536956			<LOD			11.3356	±	0.180157
	Drought	0.484459	±	0.078168		2.66401	±	0.200293			<LOD			15.547	±	2.54102
	Recovery	0.86769	±	0.0407413		17.3587	±	0.371558			<LOD			14.6839	±	0.548595
B. oleracea var. capitata (white cabbage)	Control	0.187982	±	0.0538278		0.589064	±	0.158966			<LOD			1.67283	±	0.472045
	Drought	0.1324	±	0.021401		1.27742	±	0.27942			<LOD			2.24985	±	0.547305
	Recovery	0.436114	±	0.0324013		0.699758	±	0.194			<LOD			2.57903	±	0.143775
B. oleracea var. acephala (kale)	Control	0.145085	±	0.0152548		0.394859	±	0.12337			<LOD			0.9517	±	0.157602
	Drought	0.2793	±	0.0217808		4.19467	±	0.559277			<LOD			4.13003	±	0.71437
	Recovery	0.308763	±	0.0698437		2.28363	±	0.767833			<LOD			2.03926	±	0.422711
		CK bases
Cultivars	Treatment	tZ				cZ				DHZ				iP
B. rapa ssp. pekinensis (Chinese cabbage)	Control	6.5034	±	1.74753		18.1252	±	5.87042			<LOD			7.87819	±	2.60239
	Drought	9.75716	±	3.05272		32.8678	±	4.46413			<LOD			12.4456	±	2.27732
	Recovery	16.9191	±	2.35531		49.1027	±	2.46832			<LOD			11.9483	±	1.97392
B. oleracea var. capitata (white cabbage)	Control	5.58033	±	1.14724		13.0147	±	3.99841			<LOD			5.42815	±	1.54965
	Drought	5.94055	±	1.15131		22.6678	±	1.10805			<LOD			7.55348	±	2.01313
	Recovery	17.185	±	4.1798		20.2797	±	1.70011			<LOD			6.1828	±	0.591339
B. oleracea var. acephala (kale)	Control	2.40971	±	0.536083		17.2521	±	3.93208			<LOD			6.21902	±	1.25559
	Drought	4.15915	±	1.39762		42.9564	±	14.774			<LOD			10.3241	±	3.19685
	Recovery	4.94059	±	0.881836		20.2115	±	3.96376			<LOD			3.56593	±	0.753263
		CK O-glucosides
Cultivars	Treatment	tZOG				tZROG				cZOG				cZROG				DHZOG				DHZROG
B. rapa ssp. pekinensis (Chinese cabbage)	Control	3.33408	±	0.994299			<LOD			1.82291	±	0.352668		0.586102	±	0.0462292		0.982031	±	0.28502			<LOD
	Drought	1.84296	±	0.217825			<LOD			2.05172	±	0.0876647		1.29329	±	0.152838		5.25321	±	1.3511			<LOD
	Recovery	0.944176	±	0.1285			<LOD			2.43257	±	0.315824		0.924924	±	0.0892244		2.97831	±	0.632067			<LOD
B. oleracea var. capitata (white cabbage)	Control	4.50322	±	0.702115		0.284026	±	0.0819634		2.77258	±	0.332141		0.718152	±	0.0875277		0.474031	±	0.150098			<LOD
	Drought	3.55478	±	0.215255		0.454125	±	0.136235		2.28222	±	0.190903		0.637318	±	0.0436625		1.86794	±	0.547263			<LOD
	Recovery	6.00663	±	1.33527		0.522611	±	0.025324		3.00285	±	0.508766		0.820461	±	0.0862836		0.61682	±	0.182194			<LOD
B. oleracea var. acephala (kale)	Control	1.15778	±	0.258786		0.237207	±	0.0727192		3.17029	±	0.589218		0.412963	±	0.0474477		0.0871498	±	0.0164895			<LOD
	Drought	1.25334	±	0.227637		0.236753	±	0.0599083		4.50574	±	0.800734		0.635346	±	0.0919427		0.0574073	±	0.0120106			<LOD
	Recovery	0.91696	±	0.0759321		0.222422	±	0.0518449		4.70872	±	0.976314		0.464776	±	0.0757071		0.0563545	±	0.0163619			<LOD
		CK N-glucosides
Cultivars	Treatment	tZ7G				tZ9G				cZ7G				cZ9G				DHZ7G
B. rapa ssp. pekinensis (Chinese cabbage)	Control	16.1593	±	0.441742		1.27538	±	0.251228		34.645	±	2.02031		0.24294	±	0.0691468		3.83553	±	0.337704
	Drought	18.5683	±	0.484541		1.57498	±	0.304986		35.9376	±	0.985886		0.300164	±	0.016766		2.96287	±	0.153688
	Recovery	19.1007	±	0.144974		1.25548	±	0.126411		43.9257	±	2.05213		0.436899	±	0.0384477		5.09925	±	0.47135
B. oleracea var. capitata (white cabbage)	Control	11.5373	±	0.516448			<LOD			69.9109	±	6.88382		0.90086	±	0.125487		1.16667	±	0.221874
	Drought	15.7822	±	0.605239			<LOD			83.1032	±	8.07412		0.936645	±	0.142207		1.98568	±	0.397327
	Recovery	19.6972	±	0.753796			<LOD			90.0966	±	15.1956		0.998334	±	0.103353		2.70826	±	0.405709
B. oleracea var. acephala (kale)	Control	2.21253	±	0.106471			<LOD			54.9165	±	4.58759		0.400042	±	0.124221		0.72635	±	0.205093
	Drought	2.21401	±	0.240668			<LOD			67.0036	±	8.12587		0.406313	±	0.0641519		1.46472	±	0.314506
	Recovery	2.29271	±	0.41067			<LOD			64.9551	±	6.35468		0.648509	±	0.133725		0.313044	±	0.0562941
LOD-limit of detection
Table S8. Relative total cytokinins levels in Brassica crops upon drought and recovery in comparison to the corresponding control. Data are mean ± SD, n=4.
Cultivars	Treatment	Total CKs				Total CK nucleotides				Total CK ribosides				Total CK bases				Total CK O-glucosides				Total CK N-glucosides
B. rapa ssp. pekinensis (Chinese cabbage)	Control	1	±	0.0594155	d		<LOD			0.113679	±	0.00599308	c	0.261586	±	0.0632938	c	0.0541178	±	0.00873696	c	0.570618	±	0.022291	cd
	Drought	2.00898	±	0.19495	bc	0.731489	±	0.215562	b	0.150445	±	0.020801	b	0.443158	±	0.0259788	bc	0.0840212	±	0.0113257	a	0.599867	±	0.0124488	cd
	Recovery	2.48692	±	0.249641	b	0.840408	±	0.255438	b	0.264833	±	0.00610686	a	0.627433	±	0.0263197	a	0.0585827	±	0.0068747	bc	0.695665	±	0.0193783	cd
B. oleracea var. capitata (white cabbage)	Control	1	±	0.0768691	d		<LOD			0.0170804	±	0.00447956	f	0.167488	±	0.0324518	c	0.0610185	±	0.00681139	bc	0.754413	±	0.0555671	bc
	Drought	1.91795	±	0.248447	bc	0.681554	±	0.213296	b	0.025515	±	0.00472808	ef	0.252119	±	0.0257382	c	0.0613279	±	0.00567876	bc	0.897437	±	0.0722755	ab
	Recovery	3.57906	±	0.629884	a	2.16917	±	0.661602	a	0.0259001	±	0.00224705	ef	0.304308	±	0.0363432	cd	0.0764779	±	0.0113808	ab	1.0032	±	0.109032	a
B. oleracea var. acephala (kale)	Control	1	±	0.0475987	d		<LOD			0.0141476	±	0.00144762	f	0.245468	±	0.0373175	c	0.048043	±	0.00572676	c	0.692341	±	0.0477277	cd
	Drought	1.57321	±	0.252691	cd		<LOD			0.0816051	±	0.00390069	d	0.54479	±	0.177913	ab	0.0634382	±	0.00927559	abc	0.883378	±	0.103536	ab
	Recovery	1.26901	±	0.124651	d		<LOD			0.0439292	±	0.0107373	e	0.272378	±	0.0429228	d	0.0604093	±	0.0100082	bc	0.892294	±	0.0802742	ab
Levels of total CKs upon treatments expressed to corresponding control. Levels of total CK groups expressed to total CKs in corresponding controls. Values within the same column labeled with different letter differ significantly at p < 0.05 (Tukey HSD, Anova). LOD-limit of detection
Table S9. Relative total and individual cytokinins in Brassica crops under drought and recovery in comparison to the corresponding control. Data are mean ± SD, n=4.
		Relative CK ribosides
Cultivars	Treatment	Total CK ribosides				tZR				cZR				DHZR				iPR
B. rapa ssp. pekinensis (Chinese cabbage)	Control	1	±	0.0527193	d	0.0277451	±	0.00390593	d	0.169834	±	0.03801	c		<LOD			0.802421	±	0.0127529	c
	Drought	1.32342	±	0.18298	d	0.0342938	±	0.00553335	cd	0.18858	±	0.0141783	c		<LOD			1.10054	±	0.179873	bc
	Recovery	2.32965	±	0.0537202	c	0.0614219	±	0.00288399	bcd	1.22879	±	0.0263018	b		<LOD			1.03944	±	0.0388338	bc
B. oleracea var. capitata (white cabbage)	Control	1	±	0.262263	d	0.0767313	±	0.0219716	bc	0.240446	±	0.0648873	c		<LOD			0.682822	±	0.192681	c
	Drought	1.49382	±	0.276813	d	0.0540434	±	0.00873555	bcd	0.521421	±	0.114054	c		<LOD			0.918352	±	0.223401	bc
	Recovery	1.51636	±	0.131557	d	0.178015	±	0.0132257	a	0.28563	±	0.0791874	c		<LOD			1.05272	±	0.0586868	bc
B. oleracea var. acephala (kale)	Control	1	±	0.102323	d	0.0972651	±	0.0102269	b	0.264714	±	0.0827075	c		<LOD			0.638021	±	0.105656	c
	Drought	5.76813	±	0.275715	a	0.187243	±	0.0146019	a	2.81211	±	0.37494	a		<LOD			2.76878	±	0.478915	a
	Recovery	3.10507	±	0.758952	b	0.206995	±	0.0468233	a	1.53095	±	0.514756	b		<LOD			1.36712	±	0.283386	b
		Relative CK bases
Cultivars	Treatment	Total CK bases				tZ				cZ				DHZ				iP
B. rapa ssp. pekinensis (Chinese cabbage)	Control	1	±	0.241962	e	0.200063	±	0.0537589	cd	0.557582	±	0.18059	c		<LOD			0.242355	±	0.0800568	abc
	Drought	1.69412	±	0.0993129	bcd	0.300157	±	0.0939101	c	1.0111	±	0.137329	bc		<LOD			0.382861	±	0.0700568	ab
	Recovery	2.39857	±	0.100616	a	0.520478	±	0.0724559	b	1.51053	±	0.0759324	ab		<LOD			0.367562	±	0.0607233	ab
B. oleracea var. capitata (white cabbage)	Control	1	±	0.193756	e	0.23229	±	0.0477557	cd	0.541755	±	0.16644	c		<LOD			0.225955	±	0.0645065	bc
	Drought	1.50529	±	0.153672	cde	0.247285	±	0.0479251	cd	0.943583	±	0.0461244	c		<LOD			0.314425	±	0.0837995	ab
	Recovery	1.81689	±	0.21699	abc	0.715351	±	0.17399	a	0.844172	±	0.0707695	c		<LOD			0.257368	±	0.0246154	abc
B. oleracea var. acephala (kale)	Control	1	±	0.152026	e	0.0931078	±	0.0207135	c	0.666598	±	0.15193	c		<LOD			0.240294	±	0.0485143	abc
	Drought	2.21939	±	0.724791	ab	0.160704	±	0.0540021	cd	1.65978	±	0.570846	a		<LOD			0.398909	±	0.123522	a
	Recovery	1.10963	±	0.174861	de	0.190898	±	0.034073	cd	0.780945	±	0.153154	c		<LOD			0.137783	±	0.0291051	c
		Relative CK O-glucosides
Cultivars	Treatment	Total CK O-glucosides				tZOG				tZROG				cZOG				cZROG				DHZOG
B. rapa ssp. pekinensis (Chinese cabbage)	Control	1	±	0.161443	b	0.495764	±	0.147848	ab		<LOD			0.27106	±	0.0524403	c	0.0871511	±	0.00687411	d	0.146024	±	0.0423813	cd
	Drought	1.55256	±	0.209279	a	0.27404	±	0.0323897	cd		<LOD			0.305082	±	0.0130354	c	0.192307	±	0.0227264	a	0.781132	±	0.200904	a
	Recovery	1.0825	±	0.127032	b	0.140395	±	0.0191075	d		<LOD			0.361713	±	0.0469618	c	0.137533	±	0.0132673	b	0.442862	±	0.093986	b
B. oleracea var. capitata (white cabbage)	Control	1	±	0.111628	b	0.514535	±	0.0802233	ab	0.0324527	±	0.00936509	b	0.316794	±	0.0379502	c	0.0820557	±	0.0100009	d	0.0541626	±	0.0171502	cd
	Drought	1.00507	±	0.0930662	b	0.406167	±	0.024595	bc	0.0518881	±	0.0155662	ab	0.260765	±	0.0218124	c	0.0728196	±	0.00498885	d	0.21343	±	0.06253	c
	Recovery	1.25336	±	0.186514	ab	0.686315	±	0.152567	a	0.0597133	±	0.0028935	a	0.343104	±	0.0581313	c	0.0937455	±	0.00985872	cd	0.0704775	±	0.0208174	cd
B. oleracea var. acephala (kale)	Control	1	±	0.119201	b	0.228567	±	0.051089	cd	0.046829	±	0.0143561	ab	0.625873	±	0.116322	b	0.0815264	±	0.00936704	d	0.017205	±	0.00325532	d
	Drought	1.32045	±	0.193069	ab	0.247432	±	0.0449398	cd	0.0467393	±	0.011827	ab	0.889514	±	0.158079	a	0.125429	±	0.0181512	bc	0.0113333	±	0.0023711	d
	Recovery	1.2574	±	0.208318	ab	0.181025	±	0.0149904	d	0.0439102	±	0.0102351	ab	0.929587	±	0.192742	a	0.0917552	±	0.014946	d	0.0111254	±	0.00323013	d
		Relative CK N-glucosides
Cultivars	Treatment	Total N-glucosides				tZ7G				tZ9G				cZ7G				cZ9G				DHZ7G					iP7G
B. rapa ssp. pekinensis (Chinese cabbage)	Control	1	±	0.0390648	b	0.227885	±	0.00622964	b	0.0179859	±	0.00354293	a	0.488579	±	0.0284913		0.00342605	±	0.000975138		0.0540903	±	0.00476245		b	0.208033	±	0.00802583	de
	Drought	1.05126	±	0.0218163	b	0.261859	±	0.00683321	a	0.0222111	±	0.00430104	a	0.506808	±	0.0139034		0.00423304	±	0.000236442		0.0417837	±	0.00216737		c	0.214364	±	0.00773649	de
	Recovery	1.21914	±	0.0339602	ab	0.269367	±	0.00204448	a	0.0177053	±	0.0017827	a	0.61946	±	0.02894		0.00616135	±	0.000542206		0.0719119	±	0.00664719		a	0.23454	±	0.00347128	de
B. oleracea var. capitata (white cabbage)	Control	1	±	0.073656	b	0.106623	±	0.00477278	e		<LOD			0.646085	±	0.0636172		0.00832535	±	0.00115969		0.0107818	±	0.00205046		ef	0.228185	±	0.013099	de
	Drought	1.18958	±	0.0958037	ab	0.145852	±	0.00559335	d		<LOD			0.768003	±	0.0746174		0.00865605	±	0.00131422		0.0183507	±	0.00367192		de	0.248721	±	0.0116084	cd
	Recovery	1.32977	±	0.144525	a	0.182033	±	0.00696625	c		<LOD			0.832633	±	0.140431		0.00922616	±	0.000955139		0.0250286	±	0.00374938		d	0.280855	±	0.0102682	bc
B. oleracea var. acephala (kale)	Control	1	±	0.0689366	b	0.03031	±	0.00145858	f		<LOD			0.752314	±	0.0628465		0.00548028	±	0.00170174		0.00995045	±	0.00280961		ef	0.201945	±	0.0137673	e
	Drought	1.27593	±	0.149545	a	0.0303303	±	0.00329698	f		<LOD			0.917899	±	0.111318		0.00556618	±	0.000878833		0.0200655	±	0.00430849		d	0.302067	±	0.0385876	b
	Recovery	1.28881	±	0.115946	a	0.0314085	±	0.00562587	f		<LOD			0.889836	±	0.0870543		0.00888408	±	0.00183193		0.00428847	±	0.000771186		f	0.35439	±	0.0239849	a
Levels of total CK groups upon treatments expressed to corresponding control. Levels of individual cytokinins upon treatment expressed to corresponding total CK group in control . Values within the same column labeled with different letter differ significantly at p < 0.05 (Tukey HSD, Anova). LOD-limit of detection

## Sheet: PCA
Table S10. Correlation matrix (Pearson (n)).
Variables	PIABS	Fv/Fm	Proline	MDA	CO	AA	CAT	APX	SOD	ABA	SA	JA	JA-Ile	IAA	TY	CS	BL	CK bases	CK ribosides	CK nucleotides	CK O-glucosides	CK N-glucosides
PIABS	1
Fv/Fm	0.72833	1
Proline	-0.295964	-0.4083	1
MDA	-0.18167	0.0246305	0.580698	1
CO	-0.671936	-0.778011	-0.0508199	-0.335274	1
AA	-0.0744089	-0.0182747	0.672535	0.913368	-0.478321	1
CAT	-0.375575	-0.0836572	0.153285	-0.207996	-0.0705659	-0.00813833	1
APX	-0.2434	0.0771151	0.245493	0.713114	-0.220989	0.646342	0.0249326	1
SOD	-0.00720993	0.0510086	0.359276	0.11221	-0.0458553	0.00344582	-0.0921907	0.0313546	1
ABA	-0.525717	-0.944574	0.387314	-0.0416271	0.719388	0.0405024	-0.0599829	-0.0925384	-0.213689	1
SA	-0.149714	0.13268	0.347056	0.851071	-0.169758	0.615889	-0.405741	0.788792	0.301521	-0.154606	1
JA	-0.692546	-0.804292	0.018768	-0.227466	0.953923	-0.328308	-0.0167275	-0.0433105	-0.231783	0.799155	-0.0986318	1
JA-Ile	-0.194385	0.133249	0.259371	0.910723	-0.294753	0.768925	-0.22559	0.868289	-0.0388297	-0.149708	0.894253	-0.157962	1
IAA	-0.00943518	0.325803	0.101852	0.482129	-0.412408	0.490606	0.202507	0.911841	0.0928367	-0.331778	0.586681	-0.254028	0.660104	1
TY	0.533917	0.610894	0.236233	0.28741	-0.836639	0.456907	0.222632	0.440841	0.136583	-0.521881	0.245183	-0.709286	0.277334	0.666128	1
CS	-0.265029	-0.493999	-0.0761848	-0.552996	0.660401	-0.650739	-0.130042	-0.559867	0.290595	0.410865	-0.33735	0.512387	-0.58168	-0.634655	-0.569046	1
BL	-0.0203455	-0.535125	0.372856	0.242423	0.0364713	0.424124	-0.288203	0.0593163	-0.0822481	0.611614	0.0258669	0.106832	0.124103	-0.127011	-0.045576	0.135993	1
CK bases	-0.463072	-0.5227	0.324577	0.165037	0.53973	-0.0652069	-0.384396	-0.0358857	0.567654	0.385061	0.359952	0.413468	0.0769704	-0.294013	-0.479675	0.703858	0.273179	1
CK ribosides	-0.510144	-0.552882	-0.0431952	-0.23353	0.822195	-0.480214	-0.297816	-0.180069	0.443761	0.419299	0.0791737	0.665842	-0.20645	-0.346178	-0.713406	0.786502	0.010114	0.837621	1
CK nucleotides	0.0228058	-0.152573	0.258499	-0.290377	-0.0154499	-0.19519	0.221681	-0.485192	0.147304	0.115316	-0.351973	-0.0566095	-0.44543	-0.470452	0.068635	0.610062	0.203028	0.31141	0.0677081	1
CK O-glucosides	0.192745	-0.351293	0.389156	-0.298864	0.139658	-0.127367	-0.0657763	-0.563701	-0.0319282	0.492431	-0.420811	0.158475	-0.543306	-0.586097	-0.0175	0.502349	0.431192	0.190222	0.0347261	0.742723	1
CK N-glucosides	0.548312	0.362874	0.381035	-0.0322228	-0.612107	0.144214	0.134335	-0.332495	0.31009	-0.313402	-0.183183	-0.644844	-0.281479	-0.164481	0.592158	0.0301966	0.0826887	-0.100229	-0.425064	0.688479	0.594154	1
Values in bold are different from 0 with a significance level alpha=0,05
Table S11. Eigenvalues
	F1	F2	F3	F4	F5	F6	F7	F8
Eigenvalue	7.51657	5.1358	3.44507	2.33842	1.67558	0.765348	0.615374	0.507838
Variability (%)	34.1662	23.3445	15.6594	10.6292	7.61629	3.47886	2.79715	2.30835
Cumulative %	34.1662	57.5108	73.1702	83.7993	91.4156	94.8945	97.6916	100
Table S12. Factor loadings and correlations between variables and factors.
	F1	F2	F3	F4	F5	F6	F7	F8
PIABS	-0.414678	-0.690075	0.0957245	0.182138	-0.485255	0.221376	-0.111134	-0.112563
Fv/Fm	-0.706106	-0.541211	-0.242346	0.348715	-0.0689665	-0.0398853	0.117213	-0.0899146
Proline	-0.0910278	0.40354	0.790959	-0.126904	0.266735	-0.127947	-0.217586	-0.228665
MDA	-0.599089	0.666588	0.324454	0.0413745	-0.107869	-0.273906	0.041438	-0.0373202
CO	0.861007	0.412208	-0.241879	-0.0326214	0.0623552	0.0465005	-0.0141627	-0.151426
AA	-0.646523	0.499044	0.474917	-0.249693	-0.077378	-0.170872	-0.0796994	0.059441
CAT	-0.0517244	-0.192695	-0.0429485	-0.479231	0.838688	-0.0692634	0.00159543	0.143139
APX	-0.631472	0.682347	-0.0807388	-0.0342757	0.147736	0.298557	0.130313	0.00299126
SOD	0.00490611	0.0859914	0.338936	0.759508	0.357519	0.0940286	-0.398545	0.0731584
ABA	0.657765	0.466086	0.274781	-0.459415	-0.144916	0.156205	-0.105505	-0.0837299
SA	-0.509014	0.706972	0.110807	0.410884	-0.0845864	1.201e-05	0.160978	-0.164082
JA	0.747102	0.499401	-0.218071	-0.237052	0.0466542	0.145831	0.093977	-0.237516
JA-Ile	-0.648269	0.702468	0.00831429	0.060985	-0.12794	-0.0983104	0.233963	0.0415257
IAA	-0.745792	0.364625	-0.168107	-0.0231068	0.293253	0.442404	0.0177224	0.00395359
TY	-0.803171	-0.270449	0.317463	-0.0314888	0.197228	0.361902	0.044795	-0.0901171
CS	0.877711	-0.0855979	0.179322	0.343679	0.0801401	0.140014	0.192812	0.0939236
BL	0.152684	0.286827	0.591397	-0.298735	-0.460052	0.247141	-0.0733074	0.421099
CK bases	0.526803	0.499291	0.351055	0.573807	0.0157921	-0.0400668	0.103262	0.0904181
CK ribosides	0.746449	0.394531	-0.108348	0.509005	0.0719987	0.0903557	-0.0527319	0.014349
CK nucleotides	0.373605	-0.412638	0.654303	0.0563811	0.239236	-0.0189181	0.437898	0.0975268
CK O-glucosides	0.477207	-0.345459	0.706365	-0.197925	-0.149882	0.120986	0.080056	-0.267011
CK N-glucosides	-0.225586	-0.616653	0.728424	0.123879	0.121875	-0.0417963	0.0274642	-0.0744827
Table S13. Factor scores.
Observation	F1	F2	F3	F4	F5	F6	F7	F8
B. rapa - C	1.6984	-0.796129	-3.52899	-0.0400728	0.612502	-0.792084	0.38801	-1.14662
B. rapa - D	4.63513	2.76208	1.19984	-2.41749	-0.687734	0.529969	-0.103206	-0.191967
B. rapa - R	3.70279	0.775361	-0.3235	3.28296	0.42699	0.301874	-0.291935	0.731308
B. o. var. capitata - C	-1.11409	-3.09184	-0.488767	0.22753	-2.72319	0.650066	-0.720223	-0.176283
B. o. var. capitata - D	-0.69342	-1.32147	2.02239	-0.51442	1.41826	-1.14573	-1.43831	-0.096274
B. o. var. capitata - R	0.496309	-3.26887	2.55804	0.0165895	0.477889	0.0648631	1.53784	0.0334175
B. o. var. acephala - C	-1.69257	0.274393	-2.04116	-1.56285	-0.127531	-0.612798	0.320092	1.54222
B. o. var. acephala - D	-3.5793	3.81708	1.24645	1.26385	-1.14709	-0.776729	0.461849	-0.453164
B. o. var. acephala - R	-3.45325	0.849384	-0.644301	-0.256096	1.74989	1.78057	-0.154123	-0.24264
Table S14. Squared cosines of the variables.
	F1	F2	F3	F4	F5	F6	F7	F8
PIABS	0.171958	0.476204	0.00916317	0.0331744	0.235473	0.0490075	0.0123509	0.0126703
Fv/Fm	0.498586	0.29291	0.0587313	0.121602	0.00475638	0.00159084	0.013739	0.00808463
Proline	0.00828606	0.162845	0.625616	0.0161045	0.0711475	0.0163704	0.0473436	0.0522876
MDA	0.358908	0.44434	0.10527	0.00171185	0.0116356	0.0750244	0.00171711	0.00139279
CO	0.741334	0.169916	0.0585056	0.00106416	0.00388817	0.0021623	0.000200583	0.0229297
AA	0.417992	0.249045	0.225546	0.0623466	0.00598735	0.0291971	0.00635199	0.00353323
CAT	0.00267541	0.0371315	0.00184457	0.229663	0.703397	0.00479741	2.5454e-06	0.0204887
APX	0.398757	0.465597	0.00651875	0.00117482	0.021826	0.0891365	0.0169814	8.94762e-06
SOD	2.40699e-05	0.00739452	0.114878	0.576852	0.12782	0.00884137	0.158838	0.00535216
ABA	0.432654	0.217236	0.0755048	0.211062	0.0210007	0.0244001	0.0111314	0.0070107
SA	0.259095	0.499809	0.0122781	0.168826	0.00715487	1.4424e-10	0.025914	0.0269228
JA	0.558162	0.249401	0.0475548	0.0561935	0.00217661	0.0212666	0.00883167	0.0564139
JA-Ile	0.420253	0.493462	6.91274e-05	0.00371917	0.0163688	0.00966493	0.0547387	0.00172438
IAA	0.556206	0.132952	0.0282599	0.000533923	0.0859974	0.195721	0.000314085	1.56309e-05
TY	0.645083	0.0731426	0.100783	0.000991542	0.0388989	0.130973	0.00200659	0.00812109
CS	0.770377	0.00732701	0.0321563	0.118115	0.00642243	0.019604	0.0371766	0.00882165
BL	0.0233124	0.0822694	0.34975	0.0892427	0.211648	0.0610787	0.00537398	0.177324
CK bases	0.277522	0.249291	0.12324	0.329254	0.000249392	0.00160535	0.0106629	0.00817542
CK ribosides	0.557186	0.155655	0.0117392	0.259086	0.00518381	0.00816416	0.00278065	0.000205893
CK nucleotides	0.139581	0.17027	0.428112	0.00317882	0.0572338	0.000357893	0.191755	0.00951148
CK O-glucosides	0.227726	0.119342	0.498951	0.0391744	0.0224646	0.0146375	0.00640897	0.0712948
CK N-glucosides	0.050889	0.380261	0.530601	0.015346	0.0148534	0.00174693	0.00075428	0.00554767
Values in bold correspond for each variable to the factor for which the squared cosine is the largest
